# Supplementary material for: The effects of digital economy development on social insurance funds revenue: Evidence from China
Source: PLoS One. 2024 May 21;19(5):e0303897. doi: 10.1371/journal.pone.0303897 (PMC11108177; doi:10.1371/journal.pone.0303897)
Supplement: S1 Data — (XLSX) [file pone.0303897.s001.xlsx]

## Sheet: Sheet1
province	year	id	EIPR	HIPR	AEIFR	AHIFR	Dige	Dige_1	GDP_per_capita	Ind	Doow	Fin	Up	Ar	Emp_rate	Aw	IV1	EIFR	HIFR
1	2011	1	0.531078	0.571126	1.04926	0.412366	0.998349	2.86377	11.3103	3.29437	0.388251	0.199683	0.862	0.0886462	0.577775	10.441	6.2445	6.70046	5.92759
1	2012	1	0.584217	0.610569	1.14481	0.476033	1.19332	3.4819	11.3791	3.36758	1.44029	0.20612	0.862	0.0863704	0.588041	10.6662	6.41655	6.90284	6.20949
1	2013	1	0.630614	0.638536	1.16763	0.494682	1.43393	4.19088	11.4579	3.44843	1.34326	0.210782	0.863	0.0861648	0.596516	10.7795	6.57174	7.07435	6.39977
1	2014	1	0.662737	0.666967	1.19768	0.536967	1.56965	4.93545	11.5129	3.65848	1.19606	0.212119	0.8635	0.0858139	0.596043	10.8762	6.64714	7.19388	6.52607
1	2015	1	0.691952	0.702813	1.34531	0.619249	1.85974	5.90447	11.5759	4.03548	0.864719	0.249307	0.865	0.106313	0.6092	10.98	6.70664	7.37852	6.6673
1	2016	1	0.758346	0.739625	1.35237	0.668863	1.6356	4.85326	11.6801	4.16526	0.73037	0.24959	0.865	0.117055	0.631945	11.0956	6.96453	7.71824	6.81575
1	2017	1	0.798653	0.775435	1.53345	0.761396	1.98956	6.09181	11.7675	4.23668	0.78186	0.243603	0.865	0.124378	0.647852	11.1667	7.10034	7.70659	6.9471
2	2011	2	0.285884	0.287881	0.88667	0.337352	0.297339	-0.900428	11.3529	0.881679	0.38057	0.158865	0.805	0.0981984	0.627113	10.2937	5.28027	5.81656	4.76666
2	2012	2	0.30193	0.280947	0.934243	0.36439	0.456616	-0.555327	11.4422	0.909157	0.56589	0.166219	0.8155	0.105007	0.641247	10.4719	5.45232	6.04143	4.92538
2	2013	2	0.30809	0.276208	0.945882	0.37259	0.575791	-0.409344	11.514	0.950593	0.551662	0.176513	0.8201	0.115043	0.645549	10.6448	5.60751	6.14419	5.06937
2	2014	2	0.313469	0.276083	0.97552	0.400771	0.658959	-0.198157	11.5639	1.00819	0.522709	0.183424	0.8227	0.117244	0.645596	10.7756	5.68292	6.28122	5.32119
2	2015	2	0.312682	0.269845	1.05725	0.43479	0.81778	0.302785	11.5895	1.11954	0.430508	0.195448	0.8264	0.102763	0.646179	10.8847	5.74241	6.38732	5.46062
2	2016	2	0.355216	0.280813	1.05114	0.445246	0.786263	0.226414	11.6532	1.33316	0.381113	0.206841	0.8293	0.113355	0.649798	10.9546	6.00031	6.6219	5.57399
2	2017	2	0.367507	0.294139	1.15992	0.49781	1.03064	1.12754	11.6864	1.42049	0.411522	0.176964	0.8293	0.112396	0.650498	10.9978	6.13611	6.79604	5.71554
3	2011	3	0.143371	0.116123	0.512378	0.170318	0.156086	-1.49141	10.4332	0.646729	0.127269	0.14429	0.456	0.0821034	0.660779	9.9864	2.46675	6.52861	5.14961
3	2012	3	0.152341	0.120868	0.57427	0.200535	0.301366	-1.15688	10.5074	0.670171	0.120057	0.153506	0.468	0.0912929	0.680479	10.1329	2.63881	6.67582	5.36216
3	2013	3	0.15986	0.121011	0.579607	0.202201	0.469194	-0.695582	10.569	0.680077	0.119696	0.155032	0.4812	0.0920248	0.691364	10.2448	2.794	6.79246	5.49151
3	2014	3	0.170049	0.123216	0.589208	0.209167	0.526164	-0.529334	10.5962	0.730097	0.12496	0.158977	0.4933	0.0936133	0.696644	10.3564	2.8694	6.86566	5.60161
3	2015	3	0.178364	0.123045	0.642386	0.22262	0.659265	-0.135815	10.603	0.832689	0.107673	0.188961	0.5133	0.102154	0.69102	10.4366	2.92889	6.97909	5.71924
3	2016	3	0.191085	0.126054	0.661051	0.246052	0.670874	-0.022131	10.6704	0.873092	0.0966387	0.188633	0.5332	0.109478	0.690976	10.5053	3.18679	7.10765	5.86241
3	2017	3	0.20823	0.12746	0.706212	0.246651	0.895043	0.748409	10.723	0.949131	0.0990859	0.195176	0.5501	0.118228	0.680545	10.5489	3.32259	7.27181	5.96019
4	2011	4	0.169219	0.16195	0.57482	0.213212	0.18999	-1.26652	10.3532	0.59661	0.0490786	0.210353	0.4968	0.0780603	0.600089	9.85256	5.17065	6.18182	4.6665
4	2012	4	0.173384	0.167604	0.669198	0.267097	0.351319	-0.830931	10.4231	0.695671	0.0783649	0.227813	0.5126	0.0799802	0.600092	10.0627	5.3427	6.33338	4.94903
4	2013	4	0.176879	0.172472	0.704572	0.292243	0.493013	-0.466001	10.4627	0.742115	0.0773013	0.239248	0.5256	0.0800306	0.603933	10.2248	5.49789	6.45996	5.08077
4	2014	4	0.178548	0.171648	0.694821	0.302857	0.563602	-0.272052	10.4651	0.902251	0.0781017	0.241765	0.5379	0.0855717	0.590601	10.282	5.57329	6.49814	5.1202
4	2015	4	0.184248	0.169242	0.728925	0.31517	0.707069	0.139009	10.4608	1.30703	0.0716443	0.268122	0.5503	0.0921327	0.585348	10.3154	5.63279	6.53464	5.18435
4	2016	4	0.193821	0.169294	0.699212	0.323005	0.682828	-0.0719918	10.4782	1.43898	0.0847726	0.26274	0.5621	0.0872208	0.586089	10.3255	5.89069	6.66953	5.231
4	2017	4	0.19876	0.169848	0.748739	0.344341	0.889677	0.684588	10.6469	1.18461	0.0748334	0.241906	0.5734	0.0900196	0.579098	10.3655	6.02649	7.11852	5.3648
5	2011	5	0.159352	0.158303	0.610908	0.230613	0.236778	-0.741472	10.9678	0.623214	0.039491	0.208164	0.5662	0.0692596	0.580181	10.1652	4.65811	5.87333	4.4903
5	2012	5	0.163014	0.164908	0.695105	0.284415	0.387407	-0.615623	11.0649	0.639721	0.0447365	0.215734	0.5774	0.0790648	0.605896	10.301	4.83017	6.0059	4.70485
5	2013	5	0.16614	0.16934	0.744877	0.317155	0.55409	-0.122202	11.1249	0.675926	0.0439608	0.217924	0.5871	0.0858107	0.650962	10.4117	4.98536	6.13432	4.88896
5	2014	5	0.171314	0.171239	0.765642	0.341803	0.616041	0.0074498	11.1711	0.770034	0.0502954	0.218342	0.5951	0.0936813	0.683306	10.4567	5.06076	6.21803	4.98716
5	2015	5	0.190371	0.172532	0.789954	0.336655	0.745908	0.196767	11.1719	0.80145	0.0444803	0.238508	0.603	0.0958056	0.668807	10.4776	5.12025	6.3415	5.0377
5	2016	5	0.213153	0.174514	0.748746	0.328465	0.710853	-0.0159419	11.1853	0.92792	0.0426363	0.248935	0.6119	0.0945838	0.669382	10.4944	5.37815	6.41756	5.19256
5	2017	5	0.228529	0.181186	0.806412	0.349694	0.94949	0.926407	11.0629	1.25737	0.0582505	0.281428	0.6202	0.108451	0.651383	10.5085	5.51395	6.74936	5.29275
6	2011	6	0.31195	0.293049	0.509912	0.185112	0.288016	-0.793469	10.8349	0.670932	0.179643	0.175728	0.6405	0.108279	0.605599	10.0387	4.84906	6.94599	5.49206
6	2012	6	0.312923	0.30247	0.558687	0.221275	0.447644	-0.363187	10.9446	0.715024	0.264347	0.18347	0.6565	0.0997736	0.613704	10.1799	5.02111	7.10027	5.65801
6	2013	6	0.334934	0.308129	0.580558	0.229597	0.616404	0.0961687	11.0348	0.734345	0.260816	0.190989	0.6645	0.102561	0.637932	10.3167	5.1763	7.25997	5.78936
6	2014	6	0.341327	0.313602	0.607059	0.25399	0.708018	0.334031	11.0852	0.831178	0.24451	0.177475	0.6705	0.122098	0.647681	10.3773	5.25171	7.33576	5.86167
6	2015	6	0.339039	0.313447	0.644765	0.276472	0.843207	0.405388	11.0876	1.01541	0.208501	0.156322	0.6735	0.128966	0.61372	10.4286	5.3112	7.39645	5.94972
6	2016	6	0.335936	0.306607	0.636614	0.298001	0.824071	0.628596	10.8355	1.33239	0.258345	0.205758	0.6737	0.132328	0.587789	10.452	5.5691	7.42424	6.00391
6	2017	6	0.361395	0.292479	0.679323	0.292245	1.06	1.48962	10.8879	1.33776	0.28762	0.20844	0.6749	0.140637	0.582474	10.4816	5.7049	7.53005	6.12354
7	2011	7	0.182546	0.169926	0.471018	0.170351	0.224046	-1.04436	10.5574	0.655367	0.107688	0.208324	0.534	0.0874626	0.554635	9.87601	4.7568	5.85908	4.28561
7	2012	7	0.179927	0.16996	0.530219	0.207442	0.353836	-0.907183	10.6786	0.650856	0.129818	0.206981	0.537	0.0777158	0.559488	9.99743	4.92885	5.96763	4.49771
7	2013	7	0.18741	0.173838	0.583239	0.234297	0.504791	-0.511263	10.767	0.672349	0.122759	0.210388	0.542	0.0969787	0.580668	10.0959	5.08404	6.1372	4.63167
7	2014	7	0.193763	0.176294	0.61138	0.257799	0.592703	-0.211034	10.823	0.685168	0.117349	0.211057	0.5481	0.102115	0.596607	10.1712	5.15944	6.2523	4.7734
7	2015	7	0.197017	0.17648	0.661703	0.282034	0.724675	0.166166	10.8413	0.779527	0.0836273	0.228761	0.5531	0.109602	0.608478	10.2319	5.21894	6.34416	4.90871
7	2016	7	0.200352	0.176988	0.680018	0.317684	0.711998	0.257108	10.8943	0.895557	0.0829186	0.242684	0.5597	0.108852	0.627157	10.3151	5.47684	6.45526	5.09783
7	2017	7	0.235157	0.179595	0.72214	0.309767	0.928028	0.825458	10.9121	0.978874	0.0838637	0.249303	0.5665	0.122163	0.624675	10.4106	5.61264	6.63873	5.08576
8	2011	8	0.194287	0.189888	0.4695	0.175312	0.16935	-1.47869	10.3988	0.719682	0.0868472	0.22207	0.565	0.0803339	0.581485	9.88405	2.29123	6.38338	4.991
8	2012	8	0.200924	0.183477	0.512304	0.195623	0.305734	-1.14544	10.4832	0.917633	0.173241	0.23164	0.569	0.0887304	0.599424	9.98751	2.46328	6.57947	5.09696
8	2013	8	0.210142	0.182756	0.531261	0.203883	0.460765	-0.692705	10.5373	1.0073	0.16676	0.233082	0.574	0.0897737	0.607936	10.1166	2.61847	6.73999	5.23318
8	2014	8	0.212667	0.180736	0.560292	0.224331	0.556037	-0.364465	10.5771	1.24154	0.158818	0.228349	0.5801	0.0942957	0.61129	10.2021	2.69387	6.82672	5.34909
8	2015	8	0.215258	0.180896	0.606284	0.245408	0.75002	1.0584	10.5831	1.59482	0.0867859	0.266557	0.588	0.108721	0.588878	10.2607	2.75337	6.93802	5.43706
8	2016	8	0.220687	0.17688	0.616877	0.267863	0.721527	0.774388	10.6074	1.88946	0.0713763	0.274751	0.592	0.119663	0.592118	10.3266	3.01126	6.91348	5.5539
8	2017	8	0.230851	0.166897	0.677447	0.276744	0.944889	1.58607	10.6434	2.18609	0.0805537	0.291843	0.594	0.121487	0.587045	10.3866	3.14707	7.12329	5.65421
9	2011	9	0.493425	0.474104	0.836875	0.310875	0.557024	0.414752	11.3213	1.40436	0.789577	0.203946	0.893	0.0791343	0.510291	10.1612	5.74178	6.99315	6.00643
9	2012	9	0.503474	0.483896	0.961263	0.382971	0.739422	0.918152	11.3548	1.55309	1.36503	0.207317	0.893	0.0905055	0.509862	10.2715	5.91384	7.23821	6.26306
9	2013	9	0.51162	0.492685	0.980738	0.405029	1.05625	1.99433	11.4185	1.67204	1.25394	0.207562	0.896	0.106844	0.622852	10.399	6.06902	7.35468	6.3979
9	2014	9	0.514488	0.495362	1.08749	0.477133	1.15823	2.37665	11.4863	1.87026	1.21509	0.208906	0.896	0.0971832	0.623811	10.5288	6.14443	7.43161	6.4749
9	2015	9	0.54763	0.522125	1.20508	0.53682	1.37868	3.07872	11.5502	2.13022	1.11401	0.246445	0.876	0.12806	0.622479	10.6397	6.20392	7.70802	6.59724
9	2016	9	0.563177	0.531419	1.21242	0.591803	1.24963	2.55674	11.6662	2.33907	1.02213	0.245538	0.879	0.1292	0.626655	10.7617	6.46182	7.85544	6.74489
9	2017	9	0.580757	0.551342	1.4018	0.691023	1.53567	3.54007	11.7491	2.27117	1.05086	0.246389	0.877	0.141887	0.633543	10.8597	6.59762	7.92566	7.20071
10	2011	10	0.287771	0.254821	0.575611	0.199392	0.331797	-0.613394	11.0396	0.826511	0.337803	0.126689	0.619	0.108728	0.688765	10.2219	4.34106	7.15846	6.04436
10	2012	10	0.313894	0.274829	0.634552	0.232762	0.49901	-0.175117	11.1324	0.86712	0.639614	0.130002	0.63	0.115429	0.689258	10.3756	4.51312	7.39629	6.27519
10	2013	10	0.335094	0.291816	0.754575	0.288792	0.711678	0.351213	11.23	0.908537	0.571512	0.130511	0.6411	0.123049	0.68894	10.4998	4.66831	7.46317	6.41403
10	2014	10	0.346564	0.301103	0.819877	0.332963	0.791622	0.555919	11.3129	0.991735	0.531618	0.130168	0.6521	0.12112	0.690791	10.596	4.74371	7.56145	6.54749
10	2015	10	0.356251	0.308622	0.875008	0.360418	1.04194	1.51247	11.385	1.06371	0.484743	0.138164	0.6652	0.127103	0.689126	10.6849	4.80321	7.67504	6.66174
10	2016	10	0.366959	0.317521	0.878741	0.397889	0.97677	1.25276	11.4813	1.11763	0.436982	0.128985	0.6772	0.135142	0.688771	10.7612	5.0611	7.75127	6.76622
10	2017	10	0.384255	0.329819	0.979987	0.443851	1.27771	2.37005	11.582	1.1168	0.465085	0.123688	0.6876	0.13921	0.685246	10.8066	5.19691	7.96748	6.88614
11	2011	11	0.384867	0.29367	0.625278	0.198057	0.458688	0.0819362	10.9895	0.857422	0.224667	0.118896	0.623	0.0861195	0.765646	10.2246	4.58105	6.80375	5.81681
11	2012	11	0.422965	0.321199	0.677145	0.226714	0.651856	0.659539	11.0568	0.905569	0.568653	0.120059	0.632	0.0878414	0.765687	10.3771	4.7531	7.11251	6.11643
11	2013	11	0.454019	0.342632	0.685956	0.234219	0.841084	1.19224	11.139	0.9389	0.551398	0.125289	0.64	0.0923583	0.762926	10.4717	4.90829	7.15305	6.19757
11	2014	11	0.479886	0.363737	0.726267	0.264832	0.940483	1.51312	11.1982	1.00239	0.542639	0.128434	0.6487	0.096608	0.763468	10.5633	4.98369	7.38934	6.40381
11	2015	11	0.459849	0.389699	0.813165	0.328214	1.24143	2.70679	11.2599	1.0827	0.503763	0.154967	0.658	0.112813	0.725585	10.6279	5.04319	7.57996	6.53237
11	2016	11	0.436768	0.387295	0.826049	0.380404	1.14823	2.38571	11.3494	1.13668	0.472973	0.147599	0.67	0.116461	0.729254	10.7145	5.30108	7.76575	6.6267
11	2017	11	0.461374	0.399872	0.931317	0.424544	1.49739	3.65353	11.4302	1.24155	0.493482	0.145462	0.68	0.124684	0.727829	10.785	5.43689	8.02376	6.79684
12	2011	12	0.12537	0.111315	0.553831	0.195398	0.0979041	-1.94781	10.1526	0.598527	0.0616454	0.215872	0.448	0.105307	0.837962	10.0779	4.32365	6.09883	4.68081
12	2012	12	0.134411	0.114726	0.636345	0.233021	0.254526	-1.5911	10.2678	0.598466	0.144019	0.23013	0.465	0.103597	0.854418	10.2256	4.49571	6.24548	4.86887
12	2013	12	0.137757	0.119263	0.69578	0.269315	0.412635	-1.18279	10.3735	0.604396	0.146764	0.226201	0.4786	0.105736	0.866181	10.3376	4.65089	6.40557	5.0543
12	2014	12	0.136316	0.120587	0.712088	0.293187	0.512081	-0.876388	10.4465	0.666086	0.144828	0.223711	0.4915	0.104615	0.859586	10.4707	4.7263	6.48696	5.15652
12	2015	12	0.139427	0.123767	0.76428	0.319897	0.659117	-0.369522	10.4912	0.785809	0.135452	0.238076	0.505	0.112247	0.856293	10.5227	4.78579	6.64102	5.26609
12	2016	12	0.143654	0.124764	0.765779	0.348556	0.661616	-0.412677	10.5856	0.847461	0.120824	0.22628	0.5199	0.115097	0.850434	10.5741	5.04369	6.70432	5.3865
12	2017	12	0.17714	0.134237	0.816701	0.339311	0.870505	0.331095	10.6782	0.903349	0.13516	0.229618	0.5349	0.130245	0.863177	10.6262	5.17949	6.90104	5.55906
13	2011	13	0.201498	0.158269	0.620131	0.235116	0.349555	-0.503374	10.7659	0.75969	0.19813	0.12518	0.581	0.0771031	0.781007	10.1487	4.25681	5.58423	4.84263
13	2012	13	0.224505	0.190741	0.698252	0.283499	0.529149	-0.0011413	10.8736	0.75944	0.499431	0.132349	0.596	0.0862714	0.819682	10.3451	4.42886	5.77462	5.04368
13	2013	13	0.239207	0.199404	0.717077	0.290298	0.737241	0.629495	10.9707	0.751923	0.480047	0.14033	0.6077	0.0819733	0.811227	10.5094	4.58405	6.02179	5.24727
13	2014	13	0.247678	0.207857	0.742766	0.312401	0.809519	0.765494	11.0584	0.761113	0.452816	0.13746	0.618	0.0761699	0.841089	10.6168	4.65945	6.11648	5.37254
13	2015	13	0.260803	0.216902	0.823585	0.346138	1.00208	1.33103	11.1268	0.82641	0.404895	0.154027	0.626	0.0902352	0.873125	10.6779	4.71895	6.25373	5.49516
13	2016	13	0.289399	0.230552	0.815952	0.355303	0.922382	0.984354	11.2213	0.876568	0.361439	0.148397	0.636	0.0996442	0.882307	10.7435	4.97685	6.53626	5.55609
13	2017	13	0.298414	0.235964	0.910396	0.388564	1.20002	1.96266	11.3227	0.9517	0.359236	0.145552	0.648	0.0952318	0.880232	10.7961	5.11265	6.66611	5.67218
14	2011	14	0.151398	0.114097	0.470603	0.147231	0.0835008	-1.97456	10.1716	0.613553	0.062601	0.21658	0.457	0.0766152	0.714862	9.9537	4.33489	5.62031	4.0848
14	2012	14	0.162794	0.115086	0.539154	0.179837	0.249097	-1.56815	10.2681	0.646165	0.162826	0.233165	0.4751	0.0812221	0.72012	10.065	4.50695	5.94766	4.34629
14	2013	14	0.169027	0.117447	0.584361	0.215524	0.408472	-1.17554	10.3713	0.656075	0.158103	0.240823	0.4887	0.0903934	0.710067	10.2335	4.66214	6.00386	4.54843
14	2014	14	0.176274	0.119485	0.62262	0.244479	0.50208	-0.931416	10.4537	0.701143	0.166957	0.247076	0.5022	0.092781	0.720291	10.3139	4.73754	6.19451	4.71717
14	2015	14	0.184589	0.120478	0.683326	0.271876	0.661611	-0.316794	10.5112	0.777409	0.157948	0.263849	0.5162	0.0909782	0.726597	10.4142	4.79703	6.40618	4.8415
14	2016	14	0.210996	0.121952	0.674918	0.265115	0.642445	-0.459159	10.6066	0.879426	0.143677	0.249603	0.531	0.0963184	0.726471	10.5151	5.05493	6.54526	5.00511
14	2017	14	0.219422	0.115419	0.768386	0.292162	0.865659	0.327589	10.6788	0.887317	0.149822	0.255493	0.546	0.0977543	0.728625	10.6044	5.19073	6.88148	5.18171
15	2011	15	0.214824	0.181997	0.544572	0.184172	0.184254	-1.22543	10.765	0.724008	0.213706	0.11027	0.5095	0.108088	0.792633	10.1175	4.21374	7.08265	5.75351
15	2012	15	0.230888	0.191859	0.598463	0.212549	0.347678	-0.803334	10.8545	0.776967	0.309795	0.118059	0.5243	0.105564	0.803704	10.2821	4.38579	7.18281	5.96154
15	2013	15	0.250508	0.197308	0.626869	0.220913	0.539188	-0.248405	10.9488	0.822355	0.299201	0.121107	0.5375	0.110268	0.796637	10.4434	4.54098	7.30583	6.09423
15	2014	15	0.259973	0.202649	0.669741	0.246395	0.60623	-0.117284	11.0166	0.897597	0.286125	0.120776	0.5501	0.115167	0.798187	10.569	4.61638	7.42222	6.2179
15	2015	15	0.270499	0.205991	0.745406	0.273019	0.751439	0.281157	11.0693	0.96783	0.237926	0.130948	0.5701	0.116932	0.802888	10.683	4.67588	7.65234	6.33369
15	2016	15	0.276522	0.209876	0.769153	0.30847	0.743868	0.248738	11.138	1.01302	0.228759	0.128707	0.5902	0.116808	0.802867	10.7822	4.93377	7.71536	6.48999
15	2017	15	0.29109	0.219779	0.876197	0.351226	0.942402	0.846323	11.1956	1.05815	0.246215	0.127466	0.6058	0.129437	0.795997	10.8588	5.06958	7.736	6.6061
16	2011	16	0.132417	0.111933	0.54101	0.199857	0.0800752	-1.95877	10.2633	0.518325	0.0333783	0.157767	0.4057	0.0884358	0.828662	9.8389	4.206	6.41052	4.95119
16	2012	16	0.144608	0.118285	0.579045	0.223317	0.224041	-1.61145	10.3577	0.549272	0.110297	0.169139	0.4243	0.0885703	0.83801	9.96435	4.37805	6.59136	5.16494
16	2013	16	0.154163	0.124428	0.641781	0.269861	0.394177	-1.10678	10.4403	0.577617	0.115476	0.17341	0.438	0.0896286	0.852914	10.0831	4.53324	6.72602	5.35514
16	2014	16	0.163534	0.128389	0.607884	0.271456	0.479305	-0.843981	10.5206	0.727507	0.114181	0.172553	0.452	0.0879404	0.870378	10.2188	4.60865	6.82741	5.46174
16	2015	16	0.174433	0.131192	0.661213	0.297462	0.63569	-0.374495	10.5745	0.830213	0.124223	0.183755	0.4685	0.0989622	0.881869	10.327	4.66814	6.93447	5.59099
16	2016	16	0.211207	0.133355	0.631288	0.276179	0.641675	-0.318086	10.659	0.877252	0.116836	0.184171	0.485	0.101212	0.88684	10.4137	4.92604	7.04331	5.69074
16	2017	16	0.219525	0.134965	0.712093	0.30459	0.883714	0.48462	10.7509	0.914833	0.117788	0.184399	0.5016	0.108765	0.891748	10.5114	5.06184	7.32748	5.88824
17	2011	17	0.176432	0.148185	0.531239	0.180442	0.150068	-1.66496	10.4399	0.738	0.0482764	0.163748	0.5183	0.101637	0.740428	9.94213	4.60804	6.59833	5.01289
17	2012	17	0.184387	0.15054	0.57635	0.206271	0.314485	-1.22234	10.5603	0.733361	0.0906459	0.168976	0.535	0.108051	0.739572	10.0449	4.78009	6.63894	5.11985
17	2013	17	0.188199	0.146745	0.609623	0.231901	0.514835	-0.633072	10.6649	0.772819	0.0909802	0.176334	0.5451	0.0994592	0.745529	10.1619	4.93528	6.7575	5.2736
17	2014	17	0.196635	0.150058	0.637984	0.255053	0.60866	-0.3591	10.761	0.883098	0.0965196	0.180215	0.5567	0.102955	0.751599	10.2589	5.01068	6.88531	5.39151
17	2015	17	0.202677	0.151303	0.724293	0.292009	0.761502	0.0626837	10.8328	0.943218	0.0960375	0.20754	0.5685	0.112612	0.735159	10.3434	5.07018	7.0321	5.5828
17	2016	17	0.208434	0.153462	0.735241	0.323794	0.725363	-0.126217	10.9271	0.979343	0.0800669	0.19663	0.581	0.116043	0.728532	10.439	5.32807	7.08748	5.70067
17	2017	17	0.240057	0.165297	0.798928	0.321164	0.931951	0.51473	11.0054	1.06901	0.0882963	0.191703	0.593	0.122449	0.725823	10.5225	5.46387	7.49196	5.91874
18	2011	18	0.149599	0.115131	0.498755	0.161997	0.116323	-1.85956	10.3049	0.804622	0.029997	0.178995	0.451	0.105346	0.735837	9.97502	4.22973	6.29453	4.80499
18	2012	18	0.159657	0.117207	0.562612	0.190807	0.271389	-1.49137	10.4187	0.822697	0.0625147	0.185924	0.4665	0.11151	0.741162	10.1022	4.40179	6.40991	4.95618
18	2013	18	0.15945	0.113328	0.587265	0.211433	0.419439	-1.10812	10.5171	0.857447	0.0633941	0.190519	0.4796	0.106127	0.735185	10.2269	4.55698	6.5981	5.13261
18	2014	18	0.160699	0.113998	0.613603	0.231032	0.498967	-0.853719	10.6034	0.913832	0.0700166	0.185572	0.4928	0.109159	0.731832	10.3277	4.63238	6.69893	5.29521
18	2015	18	0.164993	0.115057	0.673839	0.248227	0.627474	-0.514642	10.6632	0.996015	0.0631613	0.19821	0.5089	0.112743	0.715966	10.4053	4.69187	6.81357	5.4412
18	2016	18	0.172096	0.116384	0.685279	0.268325	0.615052	-0.579173	10.7447	1.09674	0.0552295	0.200915	0.5275	0.119334	0.699969	10.4511	4.94977	6.99087	5.6196
18	2017	18	0.179493	0.1219	0.776671	0.306326	0.815198	0.106049	10.8109	1.18476	0.0718412	0.202619	0.5462	0.121978	0.680526	10.5181	5.08557	7.27802	5.74816
19	2011	19	0.426012	0.359603	0.539089	0.179577	0.465549	0.121205	10.8358	0.911469	0.538526	0.126149	0.665	0.0658967	0.693915	10.1895	4.19621	7.24446	6.20417
19	2012	19	0.446922	0.369252	0.594667	0.207818	0.623166	0.589332	10.8985	0.957356	1.08803	0.129457	0.674	0.0701076	0.695809	10.371	4.36827	7.4271	6.35325
19	2013	19	0.462688	0.379961	0.679411	0.246414	0.837936	1.27167	10.9825	1.01057	1.08329	0.13463	0.6776	0.0727367	0.709869	10.5171	4.52345	7.5189	6.52064
19	2014	19	0.538539	0.398157	0.691439	0.241721	0.933233	1.68265	11.0583	1.0574	0.974818	0.134975	0.68	0.0830618	0.722656	10.6285	4.59886	7.63017	6.65203
19	2015	19	0.555016	0.393672	0.773167	0.266062	1.13169	2.22291	11.1199	1.13	0.874869	0.176176	0.6871	0.0737181	0.728922	10.7108	4.65835	7.84918	6.75617
19	2016	19	0.585376	0.403271	0.787203	0.292002	1.00066	1.59685	11.212	1.1977	0.784514	0.166299	0.692	0.0769702	0.741918	10.7839	4.91625	7.94404	6.88325
19	2017	19	0.560755	0.41403	0.901233	0.357447	1.36766	2.95371	11.3014	1.26515	0.758613	0.167632	0.6985	0.0773748	0.750461	10.8846	5.05205	8.14817	7.04971
20	2011	20	0.103897	0.0964341	0.585021	0.221805	0.138353	-1.73597	10.1396	0.704545	0.130792	0.217158	0.418	0.0958906	0.805838	9.92676	3.8895	5.62981	4.52023
20	2012	20	0.109059	0.10082	0.606411	0.246211	0.282446	-1.41548	10.2382	0.738752	0.142728	0.229014	0.4353	0.0936582	0.760601	10.1301	4.06155	5.78749	4.61545
20	2013	20	0.111498	0.100239	0.65601	0.275844	0.429538	-1.00811	10.3333	0.754717	0.140852	0.222055	0.4481	0.0933226	0.747664	10.2579	4.21674	5.90741	4.68946
20	2014	20	0.115289	0.103531	0.686705	0.306654	0.498619	-0.810489	10.407	0.810173	0.158854	0.222026	0.4601	0.0957319	0.74976	10.3621	4.29214	6.02532	4.85922
20	2015	20	0.119599	0.109461	0.745895	0.340023	0.645478	-0.405233	10.4685	0.84485	0.189426	0.24195	0.4706	0.0981194	0.756141	10.4199	4.35164	6.17195	4.9964
20	2016	20	0.152562	0.112125	0.721244	0.308963	0.616643	-0.585364	10.546	0.875934	0.172646	0.242482	0.4808	0.0973723	0.743308	10.4937	4.60954	6.74857	5.15897
20	2017	20	0.15781	0.118999	0.813362	0.343071	0.835837	0.332374	10.548	1.09976	0.211231	0.264994	0.4921	0.097783	0.74587	10.5513	4.74534	6.88452	5.26969
21	2011	21	0.235601	0.218415	0.467008	0.167797	0.200922	-1.67175	10.2715	1.60777	0.287217	0.308722	0.505	0.0691931	0.650236	9.96543		4.75088	3.45094
21	2012	21	0.246635	0.240612	0.530206	0.211494	0.35207	-1.30612	10.3852	1.66511	0.316481	0.319265	0.516	0.072989	0.671994	10.1042		4.81239	3.55869
21	2013	21	0.265424	0.25769	0.539419	0.221918	0.528933	-0.832512	10.4819	1.74368	0.292393	0.318222	0.5274	0.0818279	0.704477	10.309		4.84661	3.67944
21	2014	21	0.27433	0.207546	0.597648	0.216033	0.617759	-0.510995	10.5694	2.07225	0.278219	0.314147	0.5376	0.0769266	0.739609	10.3953		4.94723	3.77378
21	2015	21	0.286647	0.214676	0.66126	0.242342	0.802274	-0.128484	10.6169	2.25185	0.234998	0.334731	0.5512	0.0846571	0.75872	10.5212		5.12367	3.88931
21	2016	21	0.23928	0.217312	0.741747	0.347468	0.761043	-0.226387	10.6998	2.42718	0.185911	0.339603	0.5678	0.082733	0.756172	10.6134		5.28833	4.05031
21	2017	21	0.257696	0.223432	0.819598	0.372609	1.11277	1.08443	10.7879	2.51252	0.157088	0.323576	0.5804	0.082042	0.785369	10.7285		5.60257	4.24514
22	2011	22	0.203666	0.155038	0.589577	0.192652	0.181152	-1.5626	10.4487	0.65343	0.0614464	0.256732	0.5502	0.124821	0.643512	10.1755	4.10918	6.02894	4.51937
22	2012	22	0.22485	0.166801	0.64725	0.215407	0.336477	-1.14722	10.5691	0.75218	0.294239	0.267	0.5698	0.129572	0.660826	10.3429	4.28123	6.28382	4.79397
22	2013	22	0.234609	0.179403	0.685771	0.247276	0.524608	-0.593281	10.6741	0.819802	0.333163	0.239554	0.5834	0.133001	0.668944	10.4819	4.43642	6.40893	4.96704
22	2014	22	0.250941	0.192726	0.73021	0.271153	0.610355	-0.313457	10.7758	1.02197	0.41083	0.231682	0.596	0.141829	0.666739	10.6001	4.51182	6.51981	5.14508
22	2015	22	0.253266	0.192828	0.819874	0.3054	0.782508	0.290617	10.8651	1.0606	0.295171	0.241263	0.6094	0.133185	0.669198	10.6968	4.57132	6.63076	5.3186
22	2016	22	0.28111	0.197311	0.817911	0.313144	0.755575	0.181548	10.9768	1.08096	0.234876	0.225574	0.626	0.139935	0.6652	10.7652	4.82922	6.70913	5.4025
22	2017	22	0.294743	0.213595	0.914486	0.360918	1.02335	1.22136	11.0579	1.11409	0.231775	0.223235	0.6408	0.14279	0.666913	10.8287	4.96502	7.26873	5.52247
23	2011	23	0.172002	0.13829	0.502269	0.165183	0.152183	-1.58583	10.1709	0.63619	0.0567698	0.222333	0.4183	0.120965	0.705748	10.0067	4.09505	6.9899	5.51266
23	2012	23	0.184011	0.147232	0.558893	0.194705	0.301519	-1.25232	10.2958	0.668298	0.156327	0.228335	0.4353	0.118623	0.70637	10.1625	4.2671	7.03175	5.62502
23	2013	23	0.195366	0.15426	0.626375	0.225869	0.498526	-0.65079	10.3926	0.680851	0.151698	0.235711	0.449	0.128092	0.709253	10.3033	4.42229	7.23915	5.77809
23	2014	23	0.208904	0.16162	0.656973	0.246368	0.585472	-0.383294	10.4667	0.790924	0.15105	0.238171	0.463	0.140456	0.705811	10.3942	4.4977	7.36313	5.94801
23	2015	23	0.213114	0.163623	0.715549	0.271588	0.782879	0.307	10.5126	0.990915	0.106114	0.249475	0.4769	0.12997	0.699224	10.4667	4.55719	7.42694	6.07478
23	2016	23	0.236373	0.171531	0.719832	0.290177	0.763037	0.316615	10.5967	1.15669	0.0994073	0.243176	0.4921	0.137565	0.696891	10.5391	4.81509	7.91568	6.20063
23	2017	23	0.259728	0.182615	0.795239	0.314821	0.994804	1.16698	10.7066	1.28347	0.124505	0.235119	0.5079	0.139705	0.695168	10.5988	4.95089	8.10043	6.47648
24	2011	24	0.0905677	0.0948752	0.645794	0.244846	0.0575755	-2.14873	9.70583	1.26753	0.0258934	0.394504	0.3496	0.0915069	0.678064	10.0435	4.23101	5.1887	4.04999
24	2012	24	0.0975711	0.0981313	0.751789	0.305236	0.197093	-1.83542	9.88888	1.22603	0.0610682	0.40216	0.3641	0.0919452	0.677558	10.1644	4.40307	5.37962	4.18587
24	2013	24	0.105529	0.102193	0.784576	0.329905	0.351797	-1.33434	10.0498	1.15062	0.0635582	0.381194	0.3783	0.0931689	0.680453	10.2877	4.55825	5.4815	4.33481
24	2014	24	0.11456	0.106444	0.820253	0.366291	0.444045	-1.1134	10.1825	1.07027	0.0713719	0.382328	0.4001	0.0925934	0.702261	10.3977	4.63366	5.56003	4.48115
24	2015	24	0.123014	0.110696	0.861812	0.392865	0.595998	-0.664851	10.3038	1.13653	0.0724961	0.375099	0.4201	0.0953102	0.707113	10.4925	4.69315	5.75378	4.71832
24	2016	24	0.133086	0.115642	0.867826	0.424996	0.584798	-0.771611	10.4117	1.12667	0.0321358	0.361931	0.4415	0.0967557	0.714078	10.5728	4.95105	5.80301	4.87761
24	2017	24	0.180855	0.120961	0.901208	0.366146	0.917264	0.473494	10.5442	1.12017	0.0407372	0.340638	0.4602	0.0998671	0.715255	10.6406	5.08685	6.50294	5.03633
25	2011	25	0.0704872	0.0935662	0.794356	0.301172	0.0882731	-2.06788	9.86604	0.978823	0.0439368	0.329423	0.368	0.0772576	0.763224	9.89757	4.37961	5.62528	4.68366
25	2012	25	0.0746285	0.0949085	0.941915	0.38243	0.236262	-1.7449	10.0076	0.958481	0.128616	0.346541	0.3931	0.0778742	0.765816	9.94989	4.55166	5.69869	4.84049
25	2013	25	0.0793277	0.0958717	0.981309	0.412628	0.410863	-1.25486	10.1394	0.995238	0.132588	0.346214	0.4048	0.0804368	0.773893	10.1938	4.70685	5.81059	4.95592
25	2014	25	0.0878222	0.101919	0.994503	0.444104	0.486961	-1.0862	10.2133	1.04939	0.141861	0.346322	0.4173	0.0875634	0.824742	10.3752	4.78225	5.88096	5.07997
25	2015	25	0.0842999	0.0948547	1.03666	0.47257	0.651799	-0.631997	10.2683	1.13499	0.112034	0.346044	0.4333	0.0844723	0.763434	10.4635	4.84175	6.00755	5.18869
25	2016	25	0.119676	0.096798	0.786653	0.395328	0.616054	-0.794066	10.3447	1.21317	0.0893616	0.339378	0.4503	0.0841905	0.777088	10.5502	5.09964	6.49871	5.31936
25	2017	25	0.119972	0.0982385	0.940219	0.476038	0.929365	0.330185	10.4406	1.26238	0.0967994	0.348855	0.4669	0.0843271	0.766035	10.6129	5.23545	6.99943	5.52271
26	2011	26	0.150526	0.127702	0.590009	0.213423	0.268514	-0.748228	10.4182	0.628159	0.0377684	0.234234	0.473	0.0853449	0.6441	9.84395	3.6542	5.90839	4.50411
26	2012	26	0.161431	0.128668	0.641956	0.24445	0.421278	-0.321731	10.5601	0.620477	0.0646077	0.229962	0.500207	0.0931465	0.636404	10.0325	3.82625	6.17498	4.69408
26	2013	26	0.17376	0.137444	0.722363	0.303745	0.582889	0.205197	10.6717	0.628829	0.0770074	0.226163	0.513107	0.0986746	0.641345	10.1832	3.98144	6.28442	4.92585
26	2014	26	0.182841	0.138099	0.74026	0.33057	0.692803	0.471092	10.7564	0.683679	0.0949794	0.223997	0.525707	0.10654	0.640918	10.3249	4.05685	6.35639	5.03715
26	2015	26	0.19186	0.138509	0.778951	0.342024	0.861134	0.917501	10.7711	0.808412	0.105431	0.242819	0.5392	0.103746	0.641166	10.4109	4.11634	6.4051	5.21598
26	2016	26	0.202792	0.144434	0.776063	0.361847	0.829007	0.812935	10.8399	0.865584	0.102502	0.226261	0.5534	0.107756	0.636384	10.4822	4.37424	6.53822	5.25087
26	2017	26	0.251166	0.152514	0.819517	0.337261	1.07936	1.67341	10.9555	0.852208	0.124094	0.220706	0.5679	0.111138	0.639401	10.5313	4.51004	6.9558	5.50744
27	2011	27	0.0929793	0.106037	0.60475	0.231294	0.0563845	-2.05769	9.88303	0.824894	0.0805202	0.356794	0.3715	0.0895134	0.700248	9.72502	5.90921	5.40875	4.00394
27	2012	27	0.0956079	0.106886	0.661172	0.268444	0.204716	-1.69995	9.9978	0.872896	0.0994013	0.364511	0.3875	0.09275	0.690651	9.94856	6.08126	5.45487	4.15766
27	2013	27	0.0980109	0.107531	0.839115	0.352838	0.375744	-1.13485	10.108	0.911111	0.100248	0.364829	0.4013	0.0892855	0.698603	10.0996	6.23645	5.55291	4.38476
27	2014	27	0.0997822	0.106215	0.911854	0.407196	0.465687	-0.870406	10.1824	1.02842	0.0775995	0.371736	0.4168	0.0896797	0.698728	10.2136	6.31185	5.69768	4.42003
27	2015	27	0.102568	0.10833	0.985165	0.449097	0.618449	-0.479328	10.1722	1.33939	0.0729584	0.435666	0.4319	0.0940744	0.709193	10.3447	6.37135	5.74374	4.51113
27	2016	27	0.104782	0.108715	1.01631	0.51074	0.584886	-0.553788	10.2271	1.47141	0.063012	0.437482	0.4469	0.100066	0.710883	10.4825	6.62924	5.83437	4.63731
27	2017	27	0.151602	0.111633	0.856561	0.40555	0.856603	0.482378	10.2576	1.57638	0.0437684	0.44296	0.4639	0.103659	0.714928	10.5375	6.76505	5.96942	4.73795
28	2011	28	0.134275	0.134767	0.720283	0.273088	0.117507	-1.91937	10.2929	0.553082	0.0163256	0.579171	0.4622	0.0596342	0.681587	9.93528	5.93781	4.31791	3.3037
28	2012	28	0.143706	0.142648	0.76328	0.309901	0.246739	-1.56745	10.4097	0.571518	0.0385713	0.612108	0.4744	0.0703541	0.680606	10.0457	6.10987	4.27351	3.46471
28	2013	28	0.148269	0.146651	0.778179	0.327215	0.419006	-0.936177	10.5153	0.572426	0.0409838	0.578707	0.4851	0.0717719	0.676106	10.1745	6.26506	4.39025	3.58162
28	2014	28	0.150439	0.146896	0.786122	0.34675	0.507104	-0.754912	10.5884	0.691139	0.0457941	0.584995	0.4978	0.0713651	0.662991	10.3201	6.34046	4.53363	3.74518
28	2015	28	0.162463	0.151331	0.857482	0.375931	0.687185	-0.280077	10.6274	0.828959	0.0498614	0.626863	0.503	0.0713408	0.680281	10.3812	6.39996	4.63764	3.84287
28	2016	28	0.208784	0.151723	0.772574	0.322792	0.639864	-0.398701	10.6812	0.88107	0.039471	0.592733	0.5163	0.0725308	0.678089	10.4605	6.65785	5.1617	3.93049
28	2017	28	0.22126	0.141666	0.864872	0.345721	0.991607	0.899989	10.693	1.05299	0.0169977	0.583063	0.5307	0.0791473	0.68232	10.5075	6.79365	5.28607	4.13307
29	2011	29	0.179645	0.15451	0.597829	0.207203	0.1611	-1.3996	10.4056	0.816733	0.0244657	0.335794	0.4982	0.0550105	0.668195	10.0219	4.81887	4.72873	2.99966
29	2012	29	0.195274	0.166985	0.669732	0.248214	0.31219	-0.933714	10.5022	0.84746	0.0597423	0.369182	0.5067	0.0665852	0.674233	10.1556	4.99093	4.50803	3.18185
29	2013	29	0.213318	0.165695	0.672892	0.243412	0.47766	-0.417945	10.5869	0.851927	0.0773971	0.357888	0.5201	0.0710581	0.670619	10.3765	5.14612	4.67812	3.50291
29	2014	29	0.219702	0.174327	0.696039	0.26467	0.584272	-0.0667778	10.6415	0.890124	0.121261	0.363522	0.5361	0.0679942	0.670056	10.4112	5.22152	4.76375	3.66505
29	2015	29	0.228683	0.169907	0.749228	0.280078	0.778408	0.537399	10.6875	0.93825	0.0800049	0.390996	0.5523	0.0738169	0.67674	10.5002	5.28102	4.96934	3.69943
29	2016	29	0.265798	0.170795	0.728021	0.269438	0.721446	0.287302	10.762	0.966482	0.0681582	0.39593	0.5629	0.0780566	0.67457	10.5434	5.53891	5.32686	3.98228
29	2017	29	0.290157	0.177875	0.796525	0.288339	1.10426	1.67531	10.835	1.02012	0.0989395	0.398651	0.5798	0.0847023	0.674378	10.5709	5.67471	5.49316	4.06201
30	2011	30	0.183728	0.197135	0.578655	0.229664	0.110637	-2.19821	10.3118	0.696721	0.156603	0.345609	0.4354	0.0664215	0.694877	10.1174	5.07742	5.86632	4.6912
30	2012	30	0.196171	0.208268	0.661129	0.279529	0.28022	-1.77998	10.4281	0.776428	0.211614	0.362419	0.4398	0.0682251	0.699045	10.2917	5.24948	5.99471	4.90835
30	2013	30	0.200917	0.213689	0.712322	0.31242	0.454216	-1.38975	10.5335	0.831111	0.202373	0.363238	0.4447	0.0639438	0.700047	10.4166	5.40466	6.1416	5.13969
30	2014	30	0.205622	0.216598	0.747084	0.346033	0.51327	-1.27216	10.6127	0.958708	0.18322	0.357773	0.4607	0.0689799	0.695074	10.4968	5.48007	6.26548	5.26047
30	2015	30	0.204521	0.215582	0.822434	0.389004	0.66026	-0.861158	10.5975	1.1593	0.131413	0.408038	0.4723	0.071643	0.696765	10.5347	5.53956	6.40853	5.36395
30	2016	30	0.253182	0.218441	0.804622	0.366039	0.596505	-1.08649	10.6106	1.19378	0.121366	0.428847	0.4835	0.0726412	0.707188	10.5656	5.79746	6.95887	5.4852
30	2017	30	0.258092	0.22293	0.89247	0.410487	0.754763	-0.567889	10.7131	1.15432	0.127783	0.42614	0.4938	0.0730637	0.706316	10.5956	5.93326	6.91386	5.58223
